# Supplementary material for: Immunoscore Combining CD8, FoxP3, and CD68-Positive Cells Density and Distribution Predicts the Prognosis of Head and Neck Cancer Patients
Source: Cells. 2022 Jun 28;11(13):2050. doi: 10.3390/cells11132050 (PMC9266282; doi:10.3390/cells11132050)
Supplement: Supplementary file 1 [file cells-11-02050-s001.zip]

Archive with 1 entries (1 files):
- cells-1757592-supplementary.pdf
